# Supplementary material for: Global DNA Methylation and Hydroxymethylation Levels in PBMCs Are Altered in RRMS Patients Treated with IFN-β and GA—A Preliminary Study
Source: Int J Mol Sci. 2023 May 22;24(10):9074. doi: 10.3390/ijms24109074 (PMC10219581; doi:10.3390/ijms24109074)
Supplement: Supplementary file 1 [file ijms-24-09074-s001.zip]

Archive with 1 entries (1 files):
- ijms-2335849-supplementary.pdf
